# Supplementary material for: Continuous in situ synthesis of a complete set of tRNAs sustains steady-state translation in a recombinant cell-free system
Source: Nat Commun. 2025 Jul 5;16:6212. doi: 10.1038/s41467-025-61671-8 (PMC12228740; doi:10.1038/s41467-025-61671-8)
Supplement: Supplementary file 4 — Source Data [file 41467_2025_61671_MOESM4_ESM.xlsx]

## Sheet: Fig 1b
tRNA	IVT yield（ng/ul)	IVT yield（ng/ul)	IVT yield（ng/ul)	AVE	S.D.
Asn	62.4	57.3	80.8	66.8333	10.093
fMet	113.3	86.3	106.8	102.133	11.506
Ile	154.5	296.7	353	268.067	83.5283
Pro	563.9	263	746.8	524.567	199.459
Glu	1138.2	1270	545.4	984.533	315.142
Gln	1283	1139.4	877.6	1100	167.832
Arg	1235.1	1999	2561.5	1931.87	543.577
Val	1562	3202.5	2514.4	2426.3	672.622
Trp	3290.3	2976.8	1952	2739.7	571.503
Cys	3725.2	2644.3	3521	3296.83	468.881
Phe	3809.7	4554.3	2015.2	3459.73	1065.71
mMet	5405.1	2499.8	3251	3718.63	1231.31
Thr	4437.2	4810.2	3515.5	4254.3	544.152
Lys	4977.2	5171.1	4347	4831.77	351.803
Asp	5622.4	4934.1	4386.2	4980.9	505.76
Ser	4465.1	4841	6782	5362.7	1015.26
Gly	6547	5582.1	5335.5	5821.53	522.768
His	7402.5	6981.7	6872.3	7085.5	228.559
Ala	7564.2	6475	7847.8	7295.67	591.736
Tyr	6840.5	8474.2	8240.3	7851.67	721.351
Leu	8396.3	7676.5	8631.8	8234.87	406.362

## Sheet: Fig 1c
tRNA	IVT yield（ng/ul)	IVT yield（ng/ul)	IVT yield（ng/ul)	AVE	S.D.
Asn	62.4	57.3	80.8	66.8333	10.093
Asn_mut	3095.7	1871.9	2042.5	2336.7	541.194
fMet	113.3	86.3	106.8	102.133	11.506
fMet_mut	5676.4	6674.1	4836	5728.83	751.317
Ile	154.5	296.7	353	268.067	83.5283
Ile_φ2.5p	1075.7	1121	2581.8	1592.83	699.55
Trp	3290.3	2976.8	1952	2739.7	571.503
Trp_φ2.5p	7403.8	4641.1	5630.7	5891.87	1142.89

## Sheet: Fig 1e
tRNA	Anticodon, tRNA (5'–3')	Fraction of tRNA, out of total tRNA (%)
Ala	GGC	0.95
Arg3	CCG	0.99
His	GUG	0.99
Met m	CAU	1.09
Pro2	GGG	1.11
Ser5	GGA	1.18
Gln2	CUG	1.36
Trp	CCA	1.46
Phe	GAA	1.6
Thr3	GGU	1.7
Asn	GUU	1.85
Val2A	GAC	1.95
Cys	GCA	2.46
Lys	UUU	2.97
Met f1, f2	CAU	2.99
Tyr1	GUA	3.14
Asp1	GUC	3.72
Ile1	GAU	5.39
Gly3	GCC	6.76
Leu1	CAG	6.94
Glu2	UUC	7.32

## Sheet: Fig 1f
tRNA	Total tRNA concentration	sfGFP	sfGFP	sfGFP	AVE	S.D.
	ug/ul	ug/ml	ug/ml	ug/ml	ug/ml
uniform	0	2.64142	3.03251	1.78815	2.48736	0.51956
uniform	0.1	15.9296	14.4996	15.4868	15.3053	0.59774
uniform	0.25	18.4397	18.6353	12.9793	16.6848	2.6214
uniform	0.5	19.2539	17.2512	17.2386	17.9145	0.94707
uniform	1	18.2553	13.633	13.0364	14.9749	2.33232
uniform	1.5	11.9877	13.693	10.6649	12.1152	1.23951
uniform	2	9.79286	13.8065	12.5195	12.0396	1.67334
weighted	0	2.4605	2.13065	3.5374	2.70952	0.60069
weighted	0.1	12.0585	13.4296	7.95916	11.1491	2.32403
weighted	0.25	14.4787	14.5663	10.394	13.1463	1.94655
weighted	0.5	16.1203	17.2235	15.5169	16.2869	0.70661
weighted	1	16.1044	16.5002	16.8654	16.49	0.31075
weighted	1.5	22.8664	22.2812	20.2573	21.8016	1.11786
weighted	2	40.4475	43.0384	23.4033	35.6297	8.70985
E.coli tRNA	0	2.4605	2.13065	1.78815	2.12643	0.2745
E.coli tRNA	0.1	146.889	140.555	166.646	151.363	11.1115
E.coli tRNA	0.25	201.626	181.139	222.183	201.649	16.7561
E.coli tRNA	0.5	274.083	281.722	246.083	267.296	15.3207
E.coli tRNA	1	286.488	316.902	297.508	300.299	12.5724
E.coli tRNA	1.5	332.74	339.08	306.688	326.169	14.0166
E.coli tRNA	2	357.891	313.573	363.275	344.913	22.2693

## Sheet: Fig 1h
21 ltDNAs	sfGFP	sfGFP	sfGFP	sfGFP	sfGFP	sfGFP	sfGFP	sfGFP	AVE	SD
nM	ug/ml	ug/ml	ug/ml	ug/ml	ug/ml	ug/ml	ug/ml	ug/ml	ug/ml
0nM	2.4605	3.5374	2.87759	3.3643	2.13065	3.29029	3.53803	3.0507	3.03118	0.481127
42nM	5.85365	6.05561	8.26398	8.03191	5.97784	5.87247	5.88125		6.56239	1.00681
84nM	8.3129	8.75696	9.28506	8.26398					8.65472	0.411491
168nM	10.4291	9.48451	12.8225	11.7813	12.1978	12.8124			11.5879	1.23828
252nM	10.436	9.62318	11.0299	11.6891					10.6946	0.760969

## Sheet: Fig 2c
	tRNA	sfGFP	sfGFP	sfGFP	sfGFP	sfGFP	AVE sfGFP	SD
	ug/ul	ug/ml	ug/ml	ug/ml	ug/ml	ug/ml	ug/ml
no	0	2.99299	3.68919	3.44332	3.80773		3.48331	0.312109
unnicked	0.5	4.24865	4.90156	4.75041	4.37785	4.45876	4.54745	0.241867
nicked	0.5	12.7491	12.5935	12.7152	12.6663		12.681	0.0584649
unnicked	1	4.2706	3.87672	4.62371	4.80309	4.75605	4.46603	0.34873
nicked	1	16.5926	14.9223	14.9556	16.109	16.1322	15.7423	0.67834

## Sheet: Fig 2d
nicked plasmid	sfGFP	sfGFP	sfGFP	sfGFP	AVE	SD
nM	ug/ml	ug/ml	ug/ml	ug/ml	ug/ml
0nM	3.29029	3.53803	3.0507	2.87759	3.18915	0.249091
2nM	4.94609	5.07843	5.31551	5.29544	5.15887	0.154056
4nM	5.47608	5.19446	6.86156	5.73135	5.81586	0.632894
8nM	7.06477	7.04847	7.54458	7.48939	7.2868	0.23108

## Sheet: Fig 3c
RNA	tRNaseZ	sfGFP	sfGFP	sfGFP	AVE	SD
ug/ul		ug/ml	ug/ml	ug/ml	ug/ml
0	n	3.54681	3.58695	3.62835	3.58737	0.0332899
0.5	n	3.57441	4.05045	4.05422	3.89303	0.225301
0.5	y	5.44472	4.75166	5.29043	5.16227	0.297099
1	n	4.04355	4.17589	4.05798	4.09247	0.0592779
1	y	6.33409	7.48123	5.95149	6.58894	0.649993
1.5	n	5.53566	5.7257	6.55235	5.9379	0.441352
1.5	y	9.22736	8.77201	8.3706	8.78999	0.350002

## Sheet: Fig 4d
		sfGFP concentration values used for plotting																		RFU Values of all rings in experiment
Time (h)	PC	PC	0.5μg/μl IVTtRNAs	0.5μg/μl IVTtRNAs	NC	NC							From sfGFP concentration calibration at 40ms exposure						comm tRNA 1	comm tRNA 2	Ring 1 recotRNA 40ms	Ring 2 recotRNA 40ms	NC	NC
0.33333	2.71655	2.75017	3.24213	3.4927	0.528672	0.626454								y= Slope* RFU + Intercept					904	915	1076	1158	188	220
0.66667	13.0845	13.1059	6.14199	6.08088	0.681457	0.791462								Slope	Intercept				4297	4304	2025	2005	238	274
1	27.7947	27.4677	7.00064	6.98537	0.690624	0.782295								0.0030557	-0.0458				9111	9004	2306	2301	241	271
1.33333	42.5843	41.7562	6.59729	6.67368	0.638677	0.736459													13951	13680	2174	2199	224	256
1.66667	55.6291	54.3151	6.04727	6.05643	0.583674	0.669234													18220	17790	1994	1997	206	234
2	66.7762	65.0742	5.4514	5.46974	0.54395	0.611176													21868	21311	1799	1805	193	215
2.33333	75.7203	70.9473	4.95333	4.97166	0.492003	0.556173													24795	23233	1636	1642	176	197
2.66667	82.4184	76.4384	4.59886	4.57442	0.464502	0.516449													26987	25030	1520	1512	167	184
3	87.9339	80.9027	4.38802	4.28107	0.446168	0.476725													28792	26491	1451	1416	161	171
3.33333	92.218	84.1387	4.22301	4.06106	0.412555	0.452279													30194	27550	1397	1344	150	163
3.66667	95.6159	86.8583	4.12217	3.93272	0.381998	0.424778													31306	28440	1364	1302	140	154
4	98.1216	88.1753	4.07328	3.84716	0.381998	0.421722													32126	28871	1348	1274	140	153
4.33333	99.9275	89.1531	4.07328	3.75549	0.360608	0.391165													32717	29191	1348	1244	133	143
4.66667	101.107	89.8559	4.09467	3.70354	0.351441	0.381998													33103	29421	1355	1227	130	140
5	102.32	90.1096	4.05495	3.68215	0.360608	0.372831													33500	29504	1342	1220	133	137
5.33333	103.185	90.4518	4.08856	3.65465	0.336163	0.363664													33783	29616	1353	1211	125	134
5.66667	103.61	91.1791	4.06412	3.63632	0.336163	0.363664													33922	29854	1345	1205	125	134
6	103.808	91.0446	4.07023	3.64549	0.336163	0.354497													33987	29810	1347	1208	125	131
6.33333	104.212	90.7727	4.08856	3.63632	0.326995	0.354497													34119	29721	1353	1205	122	131
6.66667	103.958	91.0721	4.09162	3.63326	0.326995	0.34533													34036	29819	1354	1204	122	128
7	103.894	91.1607	4.08856	3.64549	0.320884	0.34533													34015	29848	1353	1208	120	128
7.33333	103.652	91.1546	4.07023	3.64243	0.320884	0.351441													33936	29846	1347	1207	120	130
7.66667	103.518	91.1546	4.07023	3.63937	0.330051	0.342274													33892	29846	1347	1206	123	127
8	103.121	91.8055	4.05189	3.62104	0.317828	0.342274													33762	30059	1341	1200	119	127
8.33333	102.788	92.0041	4.09467	3.61493	0.320884	0.34533													33653	30124	1355	1198	120	128
8.66667	102.436	91.9552	4.09162	3.64243	0.314773	0.34533													33538	30108	1354	1207	118	128
9	102.094	90.8827	4.10995	3.63632	0.308661	0.342274													33426	29757	1360	1205	116	127
9.33333	101.614	89.9079	4.07023	3.63326	0.308661	0.336163													33269	29438	1347	1204	116	125
9.66667	101.208	88.7926	4.03356	3.6241	0.314773	0.342274													33136	29073	1335	1201	118	127
10	100.75	88.0623	4.00911	3.60882	0.317828	0.333107													32986	28834	1327	1196	119	124
10.3333	100.206	87.4939	3.93272	3.55381	0.311717	0.34533													32808	28648	1302	1178	117	128
10.6667	99.7259	87.0875	3.88077	3.53548	0.308661	0.326995													32651	28515	1285	1172	116	122
11	99.2675	86.0852	3.85022	3.49576	0.311717	0.339218													32501	28187	1275	1159	117	126
11.3333	98.5555	85.4313	3.79216	3.42853	0.320884	0.333107													32268	27973	1256	1137	120	124
11.6667	98.0544	84.9974	3.77688	3.42242	0.308661	0.330051													32104	27831	1251	1135	116	123
12	97.1682	84.4657	3.77077	3.43464	0.314773	0.326995													31814	27657	1249	1139	118	122
12.3333	96.6365	84.2212	3.78299	3.40714	0.308661	0.326995													31640	27577	1253	1130	116	122
12.6667	96.0468	84.7071	3.78605	3.38575	0.317828	0.330051													31447	27736	1254	1123	119	123
13	95.3073	85.1838	3.79216	3.36742	0.326995	0.320884													31205	27892	1256	1117	122	120
13.3333	94.8337	85.7033	3.79521	3.3338	0.305606	0.333107													31050	28062	1257	1106	115	124
13.6667	94.0575	85.4374	3.80438	3.31853	0.308661	0.317828													30796	27975	1260	1101	116	119
14	93.5411	85.6544	3.77077	3.30936	0.305606	0.333107													30627	28046	1249	1098	115	124
14.3333	92.8139	85.3885	3.80438	3.29102	0.308661	0.317828													30389	27959	1260	1092	116	119
14.6667	92.4716	85.3518	3.78299	3.27575	0.314773	0.330051													30277	27947	1253	1087	118	123
15	91.7933	84.9027	3.76771	3.26963	0.305606	0.333107													30055	27800	1248	1085	115	124
15.3333	91.2188	84.5971	3.74021	3.24213	0.311717	0.330051													29867	27700	1239	1076	117	123
15.6667	90.9346	84.264	3.73105	3.23602	0.308661	0.32394													29774	27591	1236	1074	116	121
16	90.3754	84.1968	3.69438	3.20546	0.314773	0.330051													29591	27569	1224	1064	118	123
16.3333	89.9201	84.374	3.66382	3.21769	0.308661	0.330051													29442	27627	1214	1068	116	123
16.6667	89.422	84.5543	3.64549	3.19019	0.30255	0.320884													29279	27686	1208	1059	114	120
17	89.1623	84.1082	3.61798	3.19019	0.305606	0.320884													29194	27540	1199	1059	115	120
17.3333	88.6673	83.164	3.60576	3.1963	0.30255	0.326995													29032	27231	1195	1061	114	122
17.6667	87.9797	81.9539	3.56909	3.16574	0.296438	0.311717													28807	26835	1183	1051	112	117
18	87.6406	81.2969	3.55381	3.15046	0.30255	0.317828													28696	26620	1178	1046	114	119
18.3333	87.1364	80.5911	3.50798	3.11991	0.296438	0.314773													28531	26389	1163	1036	112	118
18.6667	86.6322	80.2641	3.70049	3.43464	0.317828	0.330051													28366	26282	1226	1139	119	123

## Sheet: Fig 4e
		sfGFP concentration values used for plotting																		RFU Values of all rings in experiment
Time (h)	PC	PC	NC	NC	10nM	10nM	50nM	50nM	100nM	100nM			From sfGFP concentration calibration at 40ms exposure						PC	PC	10nM	10nM	50nM	50nM	100nM	100nM	NC	NC
0.33333	13.057	11.8011	0.488948	0.598953	1.02064	0.999249	2.67683	2.65849	2.16653	2.17875				y= Slope* RFU + Intercept					4288	3877	349	342	891	885	724	728	175	211
0.66667	49.4565	45.4841	0.644788	0.751738	1.534	1.48816	6.54534	6.52701	7.04648	6.99759				Slope	Intercept				16200	14900	517	502	2157	2151	2321	2305	226	261
1	84.8813	78.8768	0.644788	0.745626	1.40871	1.38427	7.09232	7.00064	8.32682	8.2382				0.0030557	-0.0458				27793	25828	476	468	2336	2306	2740	2711	226	259
1.33333	111.955	104.725	0.592841	0.702847	1.22537	1.20704	6.06866	6.02893	7.34594	7.25427									36653	34287	416	410	2001	1988	2419	2389	209	245
1.66667	129.354	122.201	0.550062	0.635621	1.04814	1.0237	5.03277	4.98388	6.11449	6.02893									42347	40006	358	350	1662	1646	2016	1988	195	223
2	140.62	133.772	0.50117	0.58673	0.895356	0.880077	4.13745	4.07634	5.00222	4.91971									46034	43793	308	303	1369	1349	1652	1625	179	207
2.33333	147.926	140.651	0.452279	0.534783	0.773128	0.760905	3.37353	3.31547	4.06106	3.99384									48425	46044	268	264	1119	1100	1344	1322	163	190
2.66667	152.22	143.422	0.433945	0.495059	0.684512	0.67229	2.741	2.71655	3.33075	3.23602									49830	46951	239	235	912	904	1105	1074	157	177
3	154.805	146.836	0.412555	0.455335	0.598953	0.580619	2.24598	2.21542	2.69516	2.62794									50676	48068	211	205	750	740	897	875	150	164
3.33333	155.367	146.341	0.372831	0.437001	0.534783	0.516449	1.84873	1.82123	2.2032	2.1543									50860	47906	190	184	620	611	736	720	137	158
3.66667	154.405	145.002	0.348385	0.403388	0.476725	0.461446	1.534	1.5065	1.80595	1.75706									50545	47468	171	166	517	508	606	590	129	147
4	157.497	147.841	0.357552	0.397277	0.446168	0.437001	1.28037	1.25287	1.51872	1.48816									51557	48397	161	158	434	425	512	502	132	145
4.33333	156.357	145.897	0.336163	0.372831	0.403388	0.400332	1.06647	1.06647	1.27426	1.23454									51184	47761	147	146	364	364	432	419	125	137
4.66667	154.64	144.397	0.32394	0.363664	0.375887	0.375887	0.919801	0.898411	1.0787	1.05731									50622	47270	138	138	316	309	368	361	121	134
5	153.011	142.686	0.330051	0.351441	0.369775	0.351441	0.788406	0.788406	0.925913	0.8923									50089	46710	136	130	273	273	318	307	123	130
5.33333	151.276	141.042	0.305606	0.348385	0.342274	0.348385	0.678401	0.684512	0.797573	0.78535									49521	46172	127	129	237	239	276	272	115	129
5.66667	149.965	140.055	0.305606	0.342274	0.330051	0.317828	0.595897	0.60812	0.693679	0.678401									49092	45849	123	119	210	214	242	237	115	127
6	148.162	138.912	0.308661	0.330051	0.317828	0.308661	0.540894	0.537839	0.611176	0.595897									48502	45475	119	116	192	191	215	210	116	123
6.33333	146.988	138.371	0.293383	0.339218	0.317828	0.314773	0.498115	0.485892	0.553117	0.534783									48118	45298	119	118	178	174	196	190	111	126
6.66667	145.681	137.693	0.299494	0.326995	0.32394	0.293383	0.437001	0.437001	0.495059	0.498115									47690	45076	121	111	158	158	177	178	113	122
7	144.37	137.106	0.293383	0.326995	0.308661	0.299494	0.406444	0.418666	0.452279	0.45839									47261	44884	116	113	148	152	163	165	111	122
7.33333	143.086	136.541	0.293383	0.330051	0.299494	0.299494	0.385054	0.394221	0.409499	0.412555									46841	44699	113	113	141	144	149	150	111	123

[truncated: 32 more sheets: Fig 4f, Fig 4g, Fig 4h, Fig 4i, Fig S1, Fig S3, Fig S5, Fig S6_a, Fig S6_b1, Fig S6_b2, Fig S6_c1, Fig S6_c2, Fig S6_d, Fig S6_e1, Fig S6_e2, Fig S6_f1, Fig S6_f2, Fig S7_GFP, Fig S7_tracer1, Fig S7_tracer2 …]
